# Supplementary material for: Comparative Analysis of Tools and Approaches for Source Tracking Listeria monocytogenes in a Food Facility Using Whole-Genome Sequence Data
Source: Front Microbiol. 2019 May 9;10:947. doi: 10.3389/fmicb.2019.00947 (PMC6521219; doi:10.3389/fmicb.2019.00947)
Supplement: TABLE S1 — Quality metrics for the 42 genomes sequenced here. [file Table_1.XLSX]

## Sheet: Sheet1
Isolate	Average_Coverage	Number of contigs	Total_Length	N50	NCBI Accession
FSL-H1-0081	91.8388	67	3107793	187746	RZXX00000000
FSL-H1-0159	87.4131	113	3034949	108201	RZXW00000000
FSL-H1-0193	107.204	143	3124505	155972	RZXV00000000
FSL-H1-0221	122.363	263	3148192	244681	RZXU00000000
FSL-H1-0258	139.979	73	3108962	160236	RZXT00000000
FSL-H1-0322	128.507	81	3031652	73231	RZXS00000000
FSL-H1-0328	194.802	49	3110054	192863	RZXR00000000
FSL-H1-0506	194.426	23	2980380	433217	RZXQ00000000
FSL-H6-0175	152.535	60	3039820	162650	RZXP00000000
FSL-L4-0166	127.115	45	2997337	239271	RZXO00000000
FSL-M6-0150	102.631	113	3106983	80387	RZXN00000000
FSL-M6-0204	100.833	281	3087052	69620	RZXM00000000
FSL-M6-0296	137.597	85	3108304	139275	RZXL00000000
FSL-M6-0306	105.269	234	3133595	72786	RZXK00000000
FSL-M6-0594	142.349	89	3109458	116356	RZXJ00000000
FSL-M6-0755	134.363	361	3112385	76253	RZXI00000000
FSL-M6-0810	186.451	75	3110310	118472	RZXH00000000
FSL-M6-0958	191.74	58	3109110	192247	RZXG00000000
FSL-M6-1133	146.309	64	2956449	124978	RZXF00000000
FSL-M6-1145	230.305	153	3014244	123020	RZXE00000000
FSL-N1-0013	101.794	27	3112177	462476	RZXD00000000
FSL-N1-0051	128.311	30	3109148	475758	RZXC00000000
FSL-N1-0053	145.284	29	3109709	586317	RZXB00000000
FSL-N1-0110	184.621	30	3109446	470065	RZXA00000000
FSL-N1-0254	229.451	28	3003035	489995	RZWZ00000000
FSL-N1-0255	137.401	46	3113478	292306	RZWY00000000
FSL-N1-0256	131.57	51	3115273	264984	RZWX00000000
FSL-N1-0400	144.655	46	3114504	438630	RZWW00000000
FSL-R6-0665	148.011	125	2949539	90017	RZWV00000000
FSL-R6-0670	178.541	62	2940398	127207	RZWU00000000
FSL-R6-0682	230.324	113	2951840	189129	RZWT00000000
FSL-R6-0909	200.528	124	3109248	74560	RZWS00000000
FSL-R9-4003	193.768	36	2999028	220145	RZWR00000000
FSL-R9-4438	144.613	55	2997842	146187	RZWQ00000000
FSL-R9-4443	206.182	51	2999075	192840	RZWP00000000
FSL-T1-0027	142.74	54	3045313	235624	RZWO00000000
FSL-T1-0029	104.963	61	3111187	152931	RZWN00000000
FSL-T1-0077	201.783	31	3112454	586189	RZWM00000000
FSL-T1-0261	126.486	51	2959132	167699	RZWL00000000
FSL-T1-0938	127.376	246	2987061	92144	RZWK00000000
FSL-V1-0034	141.716	306	3131296	46200	RZWJ00000000
FSL-V1-0142	217.449	92	3111050	110658	RZWI00000000
MIN	87.4131	23	2940398	46200
MAX	230.324	361	3148192	586317
AVERAGE	152.181	98.1905	3.06483e+06	213893
MEDIAN	142.544	63	3108633	161443
