# Supplementary material for: Comparative Analysis of Tools and Approaches for Source Tracking Listeria monocytogenes in a Food Facility Using Whole-Genome Sequence Data
Source: Front Microbiol. 2019 May 9;10:947. doi: 10.3389/fmicb.2019.00947 (PMC6521219; doi:10.3389/fmicb.2019.00947)
Supplement: TABLE S2 — Summary of the pairwise comparisons carried out using the hqSNP pipelines. [file Table_2.XLSX]

## Sheet: Cluster1
Isolate1	Isolate2	CFSAN_closed	CFSAN_draft	LyveSET_closed	LyveSETdraft	BN_closed	BN_draft	Min	Max	Median	AVG	Diff (Max-Min)
H10506	M60204	163	157	148	159	150	151	148	163	154	154.667	15
H10506	N10013	90	97	87	114	86	86	86	114	88.5	93.3333	28
H10506	R60665	88	89	84	85	84	84	84	89	84.5	85.6667	5
H10506	R60670	92	93	88	90	89	89	88	93	89.5	90.1667	5
H10506	R60682	88	89	84	85	85	85	84	89	85	86	5
M60204	N10013	148	147	127	179	130	131	127	179	139	143.667	52
M60204	R60665	139	129	124	128	126	127	124	139	127.5	128.833	15
M60204	R60670	143	133	128	133	131	132	128	143	132.5	133.333	15
M60204	R60682	139	129	122	127	127	128	122	139	127.5	128.667	17
N10013	R60665	68	70	64	70	64	64	64	70	66	66.6667	6
N10013	R60670	72	74	68	74	69	69	68	74	70.5	71	6
N10013	R60682	68	70	63	69	65	65	63	70	66.5	66.6667	7
R60665	R60670	6	6	6	6	5	5	5	6	6	5.66667	1
R60665	R60682	2	2	2	2	1	1	1	2	2	1.66667	1
R60670	R60682	4	4	4	4	4	4	4	4	4	4	0
	Min	2	2	2	2	1	1	1	2	2	1.66667	1
	Max	163	157	148	179	150	151	148	179	154	158	31
	Median	88	89	84	85	85	85	84	89	85	86	5
	AVG	87.3333	85.9333	79.9333	88.3333	81.0667	81.4

## Sheet: Cluster2
Isolate1	Isolate2	CFSAN_closed	CFSAN_draft	LyveSET_closed	LyveSETdraft	BN_closed	BN_draft	Min	Max	Median	AVG	Diff (Max-Min)
H10159	H10322	4	4	5	5	5	5	4	5	5	4.66667	1

## Sheet: Cluster3a
Isolate1	Isolate2	LyveSET	CFSAN	BN	Min	Max	Median	AVG	Diff (Max-Min)
H60175	L40166	16	23	19	16	23	19	19.3333	7
H60175	M61133	27	35	26	26	35	27	29.3333	9
H60175	M61145	30	35	28	28	35	30	31	7
H60175	N10254	30	34	30	30	34	30	31.3333	4
H60175	R94438	27	37	27	27	37	27	30.3333	10
H60175	R94443	25	34	27	25	34	27	28.6667	9
H60175	T10027	14	20	16	14	20	16	16.6667	6
H60175	T10261	27	36	26	26	36	27	29.6667	10
H60175	T10938	26	34	25	25	34	26	28.3333	9
L40166	M61133	20	29	21	20	29	21	23.3333	9
L40166	M61145	24	29	23	23	29	24	25.3333	6
L40166	N10254	24	28	25	24	28	25	25.6667	4
L40166	R94438	20	31	22	20	31	22	24.3333	11
L40166	R94443	19	28	22	19	28	22	23	9
L40166	T10027	2	3	3	2	3	3	2.66667	1
L40166	T10261	21	29	21	21	29	21	23.6667	8
L40166	T10938	20	28	20	20	28	20	22.6667	8
M61133	M61145	12	10	12	10	12	12	11.3333	2
M61133	N10254	19	25	18	18	25	19	20.6667	7
M61133	R94438	4	6	5	4	6	5	5	2
M61133	R94443	8	9	11	8	11	9	9.33333	3
M61133	T10027	19	26	18	18	26	19	21	8
M61133	T10261	9	10	10	9	10	10	9.66667	1
M61133	T10938	8	9	9	8	9	9	8.66667	1
M61145	N10254	22	25	20	20	25	22	22.3333	5
M61145	R94438	12	12	13	12	13	12	12.3333	1
M61145	R94443	8	7	9	7	9	8	8	2
M61145	T10027	22	26	20	20	26	22	22.6667	6
M61145	T10261	12	10	12	10	12	12	11.3333	2
M61145	T10938	11	9	11	9	11	11	10.3333	2
N10254	R94438	19	27	19	19	27	19	21.6667	8
N10254	R94443	17	24	19	17	24	19	20	7
N10254	T10027	22	25	22	22	25	22	23	3
N10254	T10261	19	25	18	18	25	19	20.6667	7
N10254	T10938	18	24	17	17	24	18	19.6667	7
R94438	R94443	8	11	12	8	12	11	10.3333	4
R94438	T10027	19	28	19	19	28	19	22	9
R94438	T10261	9	12	11	9	12	11	10.6667	3
R94438	T10938	8	11	10	8	11	10	9.66667	3
R94443	T10027	17	25	19	17	25	19	20.3333	8
R94443	T10261	8	9	11	8	11	9	9.33333	3
R94443	T10938	7	8	10	7	10	8	8.33333	3
T10027	T10261	19	26	18	18	26	19	21	8
T10027	T10938	18	25	17	17	25	18	20	8
T10261	T10938	1	1	1	1	1	1	1	0
	Min	1	1	1	1	1	1	1	0
	Max	30	37	30	30	37	30	32.3333	7
	Median	19	25	18	18	25	19	20.6667	7
	AVG	16.6	21.2889	17.1556

## Sheet: Cluster3b
Isolate1	Isolate2	LyveSET	CFSAN	BN	Min	Max	Median	AVG	Diff (Max-Min)
H10081	H10193	10	10	9	9	10	10	9.66667	1
H10081	H10221	11	11	10	10	11	11	10.6667	1
H10081	H10258	11	13	11	11	13	11	11.6667	2
H10081	H10328	7	7	6	6	7	7	6.66667	1
H10081	M60150	11	11	9	9	11	11	10.3333	2
H10081	M60296	10	11	9	9	11	10	10	2
H10081	M60306	9	10	7	7	10	9	8.66667	3
H10081	M60594	13	12	11	11	13	12	12	2
H10081	M60755	16	16	13	13	16	16	15	3
H10081	M60810	18	18	15	15	18	18	17	3
H10081	M60958	13	13	9	9	13	13	11.6667	4
H10081	N10051	14	14	11	11	14	14	13	3
H10081	N10053	13	13	12	12	13	13	12.6667	1
H10081	N10110	10	9	9	9	10	9	9.33333	1
H10081	N10255	12	12	10	10	12	12	11.3333	2
H10081	N10256	17	18	14	14	18	17	16.3333	4
H10081	N10400	17	18	14	14	18	17	16.3333	4
H10081	R60909	19	18	18	18	19	18	18.3333	1
H10081	T10029	10	10	9	9	10	10	9.66667	1
H10081	T10077	12	12	11	11	12	12	11.6667	1
H10081	V10034	8	8	6	6	8	8	7.33333	2
H10081	V10142	10	11	9	9	11	10	10	2
H10193	H10221	13	13	13	13	13	13	13	0
H10193	H10258	13	15	14	13	15	14	14	2
H10193	H10328	9	9	9	9	9	9	9	0
H10193	M60150	11	11	10	10	11	11	10.6667	1
H10193	M60296	10	11	10	10	11	10	10.3333	1
H10193	M60306	12	12	10	10	12	12	11.3333	2
H10193	M60594	15	14	14	14	15	14	14.3333	1
H10193	M60755	18	18	16	16	18	18	17.3333	2
H10193	M60810	20	20	18	18	20	20	19.3333	2
H10193	M60958	15	15	12	12	15	15	14	3
H10193	N10051	16	16	14	14	16	16	15.3333	2
H10193	N10053	15	15	15	15	15	15	15	0
H10193	N10110	12	11	12	11	12	12	11.6667	1
H10193	N10255	14	14	13	13	14	14	13.6667	1
H10193	N10256	20	20	17	17	20	20	19	3
H10193	N10400	20	20	17	17	20	20	19	3
H10193	R60909	21	20	21	20	21	21	20.6667	1
H10193	T10029	10	10	10	10	10	10	10	0
H10193	T10077	12	12	12	12	12	12	12	0
H10193	V10034	10	10	9	9	10	10	9.66667	1
H10193	V10142	10	11	10	10	11	10	10.3333	1
H10221	H10258	13	16	15	13	16	15	14.6667	3
H10221	H10328	10	10	10	10	10	10	10	0
H10221	M60150	14	14	13	13	14	14	13.6667	1
H10221	M60296	13	14	13	13	14	13	13.3333	1
H10221	M60306	13	13	11	11	13	13	12.3333	2
H10221	M60594	15	15	15	15	15	15	15	0
H10221	M60755	19	19	17	17	19	19	18.3333	2
H10221	M60810	21	21	19	19	21	21	20.3333	2
H10221	M60958	16	16	13	13	16	16	15	3
H10221	N10051	17	17	15	15	17	17	16.3333	2
H10221	N10053	16	16	16	16	16	16	16	0
H10221	N10110	13	12	13	12	13	13	12.6667	1
H10221	N10255	6	7	6	6	7	6	6.33333	1
H10221	N10256	20	21	18	18	21	20	19.6667	3
H10221	N10400	20	21	18	18	21	20	19.6667	3
H10221	R60909	22	21	22	21	22	22	21.6667	1
H10221	T10029	13	13	13	13	13	13	13	0
H10221	T10077	15	15	15	15	15	15	15	0
H10221	V10034	11	11	10	10	11	11	10.6667	1
H10221	V10142	13	14	13	13	14	13	13.3333	1
H10258	H10328	10	12	11	10	12	11	11	2
H10258	M60150	14	16	14	14	16	14	14.6667	2
H10258	M60296	13	16	14	13	16	14	14.3333	3
H10258	M60306	13	15	12	12	15	13	13.3333	3
H10258	M60594	14	17	16	14	17	16	15.6667	3
H10258	M60755	18	20	18	18	20	18	18.6667	2
H10258	M60810	21	23	20	20	23	21	21.3333	3
H10258	M60958	16	18	14	14	18	16	16	4
H10258	N10051	15	17	14	14	17	15	15.3333	3
H10258	N10053	14	16	15	14	16	15	15	2
H10258	N10110	12	13	14	12	14	13	13	2
H10258	N10255	13	17	15	13	17	15	15	4
H10258	N10256	19	21	19	19	21	19	19.6667	2
H10258	N10400	19	21	19	19	21	19	19.6667	2
H10258	R60909	20	21	21	20	21	21	20.6667	1
H10258	T10029	13	15	14	13	15	14	14	2
H10258	T10077	15	17	16	15	17	16	16	2
H10258	V10034	11	13	11	11	13	11	11.6667	2
H10258	V10142	13	16	14	13	16	14	14.3333	3
H10328	M60150	10	10	9	9	10	10	9.66667	1
H10328	M60296	9	10	9	9	10	9	9.33333	1
H10328	M60306	9	9	7	7	9	9	8.33333	2
H10328	M60594	12	11	11	11	12	11	11.3333	1
H10328	M60755	15	15	13	13	15	15	14.3333	2
H10328	M60810	17	17	15	15	17	17	16.3333	2
H10328	M60958	12	12	9	9	12	12	11	3
H10328	N10051	13	13	11	11	13	13	12.3333	2
H10328	N10053	12	12	12	12	12	12	12	0
H10328	N10110	9	8	9	8	9	9	8.66667	1
H10328	N10255	11	11	10	10	11	11	10.6667	1
H10328	N10256	17	17	14	14	17	17	16	3
H10328	N10400	17	17	14	14	17	17	16	3
H10328	R60909	18	17	18	17	18	18	17.6667	1
H10328	T10029	9	9	9	9	9	9	9	0
H10328	T10077	11	11	11	11	11	11	11	0
H10328	V10034	7	7	6	6	7	7	6.66667	1
H10328	V10142	9	10	9	9	10	9	9.33333	1
M60150	M60296	11	12	10	10	12	11	11	2
M60150	M60306	12	13	10	10	13	12	11.6667	3
M60150	M60594	16	15	14	14	16	15	15	2
M60150	M60755	19	19	16	16	19	19	18	3
M60150	M60810	21	21	18	18	21	21	20	3
M60150	M60958	15	16	12	12	16	15	14.3333	4
M60150	N10051	17	17	14	14	17	17	16	3
M60150	N10053	16	16	15	15	16	16	15.6667	1
M60150	N10110	13	12	12	12	13	12	12.3333	1
M60150	N10255	15	15	13	13	15	15	14.3333	2
M60150	N10256	21	21	17	17	21	21	19.6667	4
M60150	N10400	21	21	17	17	21	21	19.6667	4
M60150	R60909	22	21	21	21	22	21	21.3333	1
M60150	T10029	11	11	10	10	11	11	10.6667	1
M60150	T10077	13	13	12	12	13	13	12.6667	1
M60150	V10034	11	11	9	9	11	11	10.3333	2
M60150	V10142	11	12	10	10	12	11	11	2
M60296	M60306	12	13	10	10	13	12	11.6667	3
M60296	M60594	15	15	14	14	15	15	14.6667	1
M60296	M60755	18	19	16	16	19	18	17.6667	3
M60296	M60810	20	21	18	18	21	20	19.6667	3
M60296	M60958	15	16	12	12	16	15	14.3333	4
M60296	N10051	16	17	14	14	17	16	15.6667	3
M60296	N10053	15	16	15	15	16	15	15.3333	1
M60296	N10110	12	12	12	12	12	12	12	0
M60296	N10255	14	15	13	13	15	14	14	2
M60296	N10256	20	21	17	17	21	20	19.3333	4
M60296	N10400	20	21	17	17	21	20	19.3333	4
M60296	R60909	21	21	21	21	21	21	21	0
M60296	T10029	10	11	10	10	11	10	10.3333	1
M60296	T10077	12	13	12	12	13	12	12.3333	1
M60296	V10034	10	11	9	9	11	10	10	2
M60296	V10142	0	0	0	0	0	0	0	0
M60306	M60594	15	14	12	12	15	14	13.6667	3
M60306	M60755	18	18	14	14	18	18	16.6667	4
M60306	M60810	19	20	16	16	20	19	18.3333	4
M60306	M60958	15	15	10	10	15	15	13.3333	5
M60306	N10051	16	16	12	12	16	16	14.6667	4
M60306	N10053	15	15	13	13	15	15	14.3333	2
M60306	N10110	12	11	10	10	12	11	11	2
M60306	N10255	14	14	11	11	14	14	13	3
M60306	N10256	20	20	15	15	20	20	18.3333	5
M60306	N10400	20	20	15	15	20	20	18.3333	5
M60306	R60909	21	20	19	19	21	20	20	2
M60306	T10029	12	12	10	10	12	12	11.3333	2
M60306	T10077	14	14	12	12	14	14	13.3333	2
M60306	V10034	2	2	1	1	2	2	1.66667	1
M60306	V10142	12	13	10	10	13	12	11.6667	3
M60594	M60755	20	20	18	18	20	20	19.3333	2
M60594	M60810	23	22	20	20	23	22	21.6667	3
M60594	M60958	18	17	14	14	18	17	16.3333	4
M60594	N10051	19	18	16	16	19	18	17.6667	3
M60594	N10053	18	17	17	17	18	17	17.3333	1
M60594	N10110	14	13	14	13	14	14	13.6667	1
M60594	N10255	15	16	15	15	16	15	15.3333	1
M60594	N10256	21	22	19	19	22	21	20.6667	3
M60594	N10400	21	22	19	19	22	21	20.6667	3
M60594	R60909	24	22	23	22	24	23	23	2
M60594	T10029	15	14	14	14	15	14	14.3333	1
M60594	T10077	17	16	16	16	17	16	16.3333	1
M60594	V10034	13	12	11	11	13	12	12	2
M60594	V10142	15	15	14	14	15	15	14.6667	1
M60755	M60810	20	20	18	18	20	20	19.3333	2
M60755	M60958	4	5	4	4	5	4	4.33333	1
M60755	N10051	22	22	18	18	22	22	20.6667	4
M60755	N10053	21	21	19	19	21	21	20.3333	2
M60755	N10110	18	17	16	16	18	17	17	2
M60755	N10255	19	20	17	17	20	19	18.6667	3
M60755	N10256	11	11	11	11	11	11	11	0
M60755	N10400	11	11	11	11	11	11	11	0
M60755	R60909	27	26	25	25	27	26	26	2
M60755	T10029	18	18	16	16	18	18	17.3333	2
M60755	T10077	20	20	18	18	20	20	19.3333	2
M60755	V10034	16	16	13	13	16	16	15	3
M60755	V10142	18	19	16	16	19	18	17.6667	3
M60810	M60958	17	17	14	14	17	17	16	3
M60810	N10051	22	24	20	20	24	22	22	4
M60810	N10053	23	23	21	21	23	23	22.3333	2
M60810	N10110	20	19	18	18	20	19	19	2
M60810	N10255	22	22	19	19	22	22	21	3
M60810	N10256	22	22	19	19	22	22	21	3
M60810	N10400	22	22	19	19	22	22	21	3
M60810	R60909	29	28	27	27	29	28	28	2
M60810	T10029	20	20	18	18	20	20	19.3333	2
M60810	T10077	22	22	20	20	22	22	21.3333	2
M60810	V10034	18	18	15	15	18	18	17	3
M60810	V10142	20	21	18	18	21	20	19.6667	3
M60958	N10051	19	19	14	14	19	19	17.3333	5
M60958	N10053	18	18	15	15	18	18	17	3
M60958	N10110	15	14	12	12	15	14	13.6667	3
M60958	N10255	17	17	13	13	17	17	15.6667	4
M60958	N10256	9	9	7	7	9	9	8.33333	2
M60958	N10400	9	9	7	7	9	9	8.33333	2
M60958	R60909	24	23	21	21	24	23	22.6667	3
M60958	T10029	15	15	12	12	15	15	14	3
M60958	T10077	17	17	14	14	17	17	16	3
M60958	V10034	12	13	9	9	13	12	11.3333	4
M60958	V10142	15	16	12	12	16	15	14.3333	4
N10051	N10053	13	13	11	11	13	13	12.3333	2
N10051	N10110	16	15	14	14	16	15	15	2
N10051	N10255	18	18	15	15	18	18	17	3
N10051	N10256	24	24	19	19	24	24	22.3333	5
N10051	N10400	24	24	19	19	24	24	22.3333	5
N10051	R60909	23	22	21	21	23	22	22	2
N10051	T10029	15	16	14	14	16	15	15	2
N10051	T10077	18	18	16	16	18	18	17.3333	2
N10051	V10034	14	14	11	11	14	14	13	3
N10051	V10142	16	17	14	14	17	16	15.6667	3
N10053	N10110	15	14	15	14	15	15	14.6667	1
N10053	N10255	17	17	16	16	17	17	16.6667	1
N10053	N10256	23	23	20	20	23	23	22	3
N10053	N10400	23	23	20	20	23	23	22	3
N10053	R60909	22	21	22	21	22	22	21.6667	1
N10053	T10029	15	15	15	15	15	15	15	0
N10053	T10077	17	17	17	17	17	17	17	0
N10053	V10034	13	13	12	12	13	13	12.6667	1
N10053	V10142	15	16	15	15	16	15	15.3333	1
N10110	N10255	13	13	13	13	13	13	13	0
N10110	N10256	19	18	17	17	19	18	18	2
N10110	N10400	19	18	17	17	19	18	18	2
N10110	R60909	21	19	21	19	21	21	20.3333	2
N10110	T10029	12	11	12	11	12	12	11.6667	1
N10110	T10077	14	13	14	13	14	14	13.6667	1
N10110	V10034	10	9	9	9	10	9	9.33333	1
N10110	V10142	12	12	12	12	12	12	12	0
N10255	N10256	20	22	18	18	22	20	20	4
N10255	N10400	20	22	18	18	22	20	20	4
N10255	R60909	23	22	22	22	23	22	22.3333	1
N10255	T10029	14	14	13	13	14	14	13.6667	1
N10255	T10077	16	16	15	15	16	16	15.6667	1
N10255	V10034	12	12	10	10	12	12	11.3333	2
N10255	V10142	14	15	13	13	15	14	14	2
N10256	N10400	6	6	6	6	6	6	6	0
N10256	R60909	29	28	26	26	29	28	27.6667	3
N10256	T10029	20	20	17	17	20	20	19	3
N10256	T10077	22	22	19	19	22	22	21	3
N10256	V10034	18	18	14	14	18	18	16.6667	4
N10256	V10142	20	21	17	17	21	20	19.3333	4
N10400	R60909	29	28	26	26	29	28	27.6667	3
N10400	T10029	20	20	17	17	20	20	19	3
N10400	T10077	22	22	19	19	22	22	21	3
N10400	V10034	18	18	14	14	18	18	16.6667	4
N10400	V10142	20	21	17	17	21	20	19.3333	4
R60909	T10029	21	20	21	20	21	21	20.6667	1
R60909	T10077	23	22	23	22	23	23	22.6667	1
R60909	V10034	19	18	18	18	19	18	18.3333	1
R60909	V10142	21	21	21	21	21	21	21	0
T10029	T10077	2	2	2	2	2	2	2	0
T10029	V10034	10	10	9	9	10	10	9.66667	1
T10029	V10142	10	11	10	10	11	10	10.3333	1
T10077	V10034	12	12	11	11	12	12	11.6667	1
T10077	V10142	12	13	12	12	13	12	12.3333	1
V10034	V10142	10	11	9	9	11	10	10	2
	Min	0	0	0	0	0	0	0	0
	Max	29	28	27	27	29	28	28	5
	Median	15	16	14	14	16	15	15	2
	AVG	15.5573	15.7708	14.0474	13.9209	15.9723	15.4822	15.1252	2.05138
